# Supplementary material for: Rapid Learning of Earthquake Felt Area and Intensity Distribution with Real-time Search Engine Queries
Source: Sci Rep. 2020 Mar 25;10:5437. doi: 10.1038/s41598-020-62114-8 (PMC7096409; doi:10.1038/s41598-020-62114-8)
Supplement: Supplementary file 2 — Supplementary Information 2. [file 41598_2020_62114_MOESM2_ESM.csv]

Time	Magnitude	Depth	Location
2018/5/28 1:50	5.7	13	Ning Jiang District, Songyuan, Jilin
2018/5/6 17:23	5.3	9	Chengdu County, Yushu, Qinghai
2017/12/20 1:40	5	6	Ba Yi District, Linzhi, Tibet
2017/12/7 7:29	5.2	87	Yecheng County, Kashi, Xinjiang
2017/11/23 17:43	5	10	Wulong County, Chongqing
2017/11/18 8:31	5	6	Ba Yi District, Linzhi, Tibet
2017/11/18 6:34	6.9	10	Milin County, Linzhi, Tibet
2017/9/30 14:14	5.4	13	Qingchuan County, Guangyuan, Sichuan
2017/9/16 18:11	5.7	6	Kuche County, Akesu, Xinjiang
2017/8/9 7:27	6.6	11	Jinghe County, Bortala, Xinjiang
2017/8/8 21:19	7	20	Jiuzhaigou County, Aba Prefecture, Sichuan
2017/6/3 18:11	5.1	12	Yangbi County, Dali, Yunnan
2017/6/3 18:11	5	15	Alashan Left Banner, Alxa League, the Inner Mongolia Autonomous Region
2017/5/11 5:58	5.5	8	Kashi County, Xinjiang,
2016/12/20 18:04	5.8	9	Xinjiang County, Bayin Kwun state
2016/12/14 16:14	5	5	Ruoqiang County, Bayin Guo Luo state, Xinjiang
2016/12/8 13:15	6.2	6	Hutubi County, Changji, Xinjiang
2016/12/5 5:34	5.1	5	Nie Rong County, Nagqu Prefecture, Tibet
2016/11/26 17:23	5	7	Aki County, Xinjiang, Suzhou
2016/11/25 22:24	6.7	10	Aki County, Xinjiang, Suzhou
2016/10/17 15:14	6.2	9	Za duo County, Yushu, Qinghai
2016/9/23 1:23	5.1	16	Litang County, Ganzi, Sichuan
2016/7/31 17:18	5	14.6	Yunlong County, Dali, Yunnan
2016/7/31 17:18	5.4	10	Cangwu County, Wuzhou, Guangxi
2016/5/22 10:05	5.3	6	Ding County, Shigatse, Tibet
2016/5/22 9:48	5.3	10	Dingjie County, Shigatse, Tibet
2016/5/11 9:15	5.5	6.9	Ding County, Changcheng City, Tibet
2016/2/11 21:10	5	8	Xinyuan County, Yili, Xinjiang
2016/1/23 21:00	3	10.9	Ningcheng County, Chifeng City, Inner Mongolia
2016/1/23 16:20	3	6	Six branches of Liupanshui, Guizhou
2016/1/21 14:50	3	5	PI Shan county, Hotan Prefecture, Xinjiang
2016/1/21 1:18	3.4	10	Qinghai County, Haibei
2016/1/21 1:13	6.4	10	Qinghai County, Haibei
2016/1/20 19:08	4	6.7	Luntai County, Bayin Guo Luo state, Xinjiang
2016/1/20 9:05	3.3	6.1	Fan County, Puyang, Henan
2016/1/18 21:50	3.2	10	Tengchong City, Baoshan, Yunnan
2016/1/18 20:38	3.2	6	Huangling County, Yanan City, Shaanxi
2016/1/18 11:24	3.2	5.5	Changning County, Yibin, Sichuan
2016/1/18 0:29	4	14	Li County, Longnan, Gansu
2016/1/15 7:29	3	18	Ludian County Zhaotong city Yunnan Province
2016/1/14 8:03	3.3	6.4	Xie Tong Men county, Shigatse, Tibet
2016/1/14 7:15	3.8	7.1	Xie Tong Men county, Shigatse, Tibet
2016/1/14 5:18	5.3	5	Luntai County, Bayin Guo Luo state, Xinjiang
2016/1/13 1:11	3.6	6.2	Yuanzhou District, Guyuan, Ningxia
2016/1/12 10:46	3.1	14.3	Baoxing County, Ya'an City, Sichuan
2016/1/12 8:38	3.4	7.6	Nilka County, Yili, Xinjiang
2016/1/8 0:38	3.1	9	Linshu County, Linyi, Shandong
2016/1/7 12:17	3.4	7	Weiyuan County, Neijiang, Sichuan
2016/1/4 21:56	3.9	10	Ulan County, Haixi, Qinghai
2016/1/4 18:27	4.6	10	Xinyuan County, Yili, Xinjiang
2016/1/4 1:27	3.6	12.1	Changning County, Baoshan City, Yunnan
2016/1/3 23:44	4.2	12	Qianwei County, Leshan, Sichuan
2016/1/3 15:55	3.1	10	Jinghe County, Bortala, Xinjiang
2016/1/1 15:38	3	12	Changji, Changji, Xinjiang
2016/1/1 0:22	3	7.5	He Shuo county, Bayan Guo State, Xinjiang
2015/12/27 6:43	3.1	10.8	Ludian County Zhaotong city Yunnan Province
2015/12/26 22:19	3.7	8.9	Kuche County, Akesu, the Xinjiang Uygur Autonomous Region
2015/12/23 19:33	3.2	9.1	Junlian County Yibin city Sichuan Province
2015/12/20 21:47	3.9	10	PI Shan county, Hotan Prefecture, the Xinjiang Uygur Autonomous Region
2015/12/20 19:43	3.2	18.4	Yucheng District, Ya'an, Sichuan
2015/12/19 17:18	3.1	6.3	Puge County, Liangshan Yi Autonomous Prefecture, Sichuan
2015/12/18 22:09	3.8	6	Gongliu County, Yili Kazakhstan Autonomous Prefecture, the Xinjiang Uygur Autonomous Region
2015/12/18 18:14	3.1	5.1	Yingjiang County, Dehong Dai and Jingpo Autonomous Prefecture, Yunnan
2015/12/18 16:01	3.8	18.6	Li County, Longnan, Gansu
2015/12/13 12:24	3	8	Gongliu County, Yili Kazakhstan Autonomous Prefecture, the Xinjiang Uygur Autonomous Region
2015/12/12 12:51	3.3	7.4	Gongxian, Yibin, Sichuan
2015/12/11 21:35	3.1	12.2	Gongxian, Yibin, Sichuan
2015/12/11 5:27	3.7	14.4	Beichuan Qiang Autonomous County, Mianyang City, Sichuan Province
2015/12/10 13:27	3.2	6.3	Yuanping city Xinzhou city Shanxi Province
2015/12/8 5:38	3.4	7.3	Simao District, Puer City, Yunnan
2015/12/6 12:35	3	0	Alashan Left Banner, Alxa League, the Inner Mongolia Autonomous Region (blasting)
2015/12/6 6:59	4.8	13.1	Shawan County, Tacheng, the Xinjiang Uygur Autonomous Region
2015/12/5 18:53	3	12	Gongxian, Yibin, Sichuan
2015/12/3 14:19	3	8.1	Akeqi County, kiriz Kirgiz Autonomous Prefecture, the Xinjiang Uygur Autonomous Region
2015/11/30 23:02	3.6	12	Changning County Yibin city Sichuan Province
2015/11/30 16:52	3	8	Wu Qi County, kiriz Kirgiz Autonomous Prefecture, the Xinjiang Uygur Autonomous Region
2015/11/30 16:40	3.8	4.3	Wu Qi County, kiriz Kirgiz Autonomous Prefecture, the Xinjiang Uygur Autonomous Region
2015/11/30 0:58	3	7	Waters near Huian County, Quanzhou, Fujian
2015/11/28 2:10	3.4	5	Fengnan District, Tangshan City, Hebei
2015/11/26 9:25	3.4	10	Jin Kou river area Leshan city Sichuan Province
2015/11/23 8:32	3.4	27.3	Mango administrative committee, Haixi Mongolian and Tibetan Autonomous Prefecture, Qinghai
2015/11/23 5:02	5.2	10	Qilian County, Haibei Tibetan Autonomous Prefecture, Qinghai
2015/11/23 3:57	4	9	Dashiqiao city Yingkou city Liaoning Province
2015/11/22 22:53	3.6	15	Alashan Left Banner, Alxa League, the Inner Mongolia Autonomous Region
2015/11/22 7:43	3.8	9	Xuwen County Zhanjiang city Guangdong Province
2015/11/19 13:20	3.6	7.4	Shufu County, Kashi, the Xinjiang Uygur Autonomous Region
2015/11/19 10:17	4.1	5.2	Zhenning Buyi and Miao Autonomous County, Anshun City, Guizhou Province
2015/11/19 8:00	3.2	6.3	Wushi County, Akesu, the Xinjiang Uygur Autonomous Region
2015/11/17 17:14	3.1	13	Yao An county, Chuxiong, Yunnan
2015/11/17 1:19	3.1	6.8	Huo Cheng County, Yili Kazakhstan Autonomous Prefecture, the Xinjiang Uygur Autonomous Region
2015/11/15 23:21	3	13	Luanxian, Tangshan City, Hebei
2015/11/14 0:55	4.6	5.3	Jinggu Dai and Yi Autonomous County, Puer City, Yunnan
2015/11/12 8:18	3	0	Jidong County, Jixi City, Heilongjiang Province
2015/11/9 20:28	3.8	6.6	Yuanmou County, Chuxiong Yi Autonomous Prefecture, Yunnan
2015/11/8 10:14	3	11.1	Li County, Aba Tibetan and Qiang Autonomous Prefecture, Sichuan
2015/11/3 2:43	3.4	10	Jiangcheng Hani and Yi Autonomous County, Puer City, Yunnan
2015/11/1 11:18	3.2	5	Shayang County Jingmen city Hubei Province
2015/10/31 19:23	3.6	7	Gao Chang District, Turpan City, the Xinjiang Uygur Autonomous Region
2015/10/30 19:26	5.1	10	Changning County, Baoshan City, Yunnan Province
2015/10/29 4:12	4.7	8	Shangri-La City, Diqing Tibetan Autonomous Prefecture, Yunnan
2015/10/28 10:01	3.1	9.6	Beichuan Qiang Autonomous County, Mianyang City, Sichuan Province
2015/10/27 2:11	4.2	7.6	Cha Ya county, Changcheng City, Tibet Autonomous Region
2015/10/24 19:29	4	16	Jiulong County, Ganzi Tibetan Autonomous Prefecture, Sichuan
2015/10/22 21:02	3.9	6.8	Jiashi County, Kashi, the Xinjiang Uygur Autonomous Region
2015/10/21 13:58	4.5	9	Qian Guo Er Luo Mongolian Autonomous County, Songyuan, Jilin
2015/10/19 8:40	3.6	23.7	Qingchuan County Guangyuan city Sichuan Province
2015/10/17 15:03	3	15	Luding County, Ganzi Tibetan Autonomous Prefecture, Sichuan
2015/10/14 20:50	3.4	10.8	Ding Qing County, Changdu, Tibet Autonomous Region
2015/10/14 7:41	3.3	4.2	Gongxian, Yibin, Sichuan
2015/10/13 3:18	3	6.4	Jinsha County, Bijie City, Guizhou Province
2015/10/10 18:34	3.4	12.3	Luding County, Ganzi Tibetan Autonomous Prefecture, Sichuan
2015/10/3 13:26	3.7	4.9	Changdu County, Tibet Autonomous Region
2015/9/25 0:50	4.2	6.9	PI Shan county, Hotan Prefecture, the Xinjiang Uygur Autonomous Region
2015/9/24 22:57	3.8	16	Lufeng city Shanwei city Guangdong Province
2015/9/23 2:01	4	11.3	Qingchuan County Guangyuan city Sichuan Province
2015/9/22 14:01	3.1	5.4	ERON Naxi Autonomous County, Lijiang, Yunnan
2015/9/21 18:49	3.1	16.4	Wenchuan County, Aba Tibetan and Qiang Autonomous Prefecture, Sichuan
2015/9/18 14:49	3.6	10	PI Shan county, Hotan Prefecture, the Xinjiang Uygur Autonomous Region
2015/9/18 14:47	3.4	10	PI Shan county, Hotan Prefecture, the Xinjiang Uygur Autonomous Region
2015/9/18 6:59	3.4	8.9	Gongxian, Yibin, Sichuan
2015/9/17 22:58	3.1	34.9	Yecheng County, Kashi, the Xinjiang Uygur Autonomous Region
2015/9/17 22:52	3	10	PI Shan county, Hotan Prefecture, the Xinjiang Uygur Autonomous Region
2015/9/17 22:50	3.8	10	PI Shan county, Hotan Prefecture, the Xinjiang Uygur Autonomous Region
2015/9/15 1:21	3.1	9.6	Qiaojia County Zhaotong city Yunnan Province
2015/9/14 18:23	3.3	13	Changli County Qinhuangdao city Hebei Province
2015/9/14 18:10	4.2	14	Changli County Qinhuangdao city Hebei Province
2015/9/14 17:45	3.6	11.3	Shangri-La County, Diqing Tibetan Autonomous Prefecture, Yunnan
2015/9/14 12:40	3	8.9	Beichuan Qiang Autonomous County, Mianyang City, Sichuan Province
2015/9/12 12:50	3	9.9	Guanyun County Lianyungang city Jiangsu Province
2015/9/12 10:54	3	5.1	ERON Naxi Autonomous County, Lijiang, Yunnan
2015/9/7 1:51	3.7	14.4	Jiulong County, Ganzi Tibetan Autonomous Prefecture, Sichuan
2015/9/2 5:51	3.1	5.9	Yining County, Yili Kazakhstan Autonomous Prefecture, the Xinjiang Uygur Autonomous Region
2015/8/31 21:56	3.6	11	Beichuan Qiang Autonomous County, Mianyang City, Sichuan Province
2015/8/31 0:05	3.1	14	The former banner of Bayannaoer in the Inner Mongolia Autonomous Region
2015/8/28 21:26	4	10	Wensu County, Akesu, the Xinjiang Uygur Autonomous Region
2015/8/28 19:44	3.3	10.7	Wenchuan County, Aba Tibetan and Qiang Autonomous Prefecture, Sichuan
2015/8/27 18:27	3.7	10	Kuche County, Akesu, the Xinjiang Uygur Autonomous Region
2015/8/27 18:16	4.2	10	Kuche County, Akesu, the Xinjiang Uygur Autonomous Region
2015/8/27 2:05	3.9	7.9	Moat County, Linzhi, Tibet Autonomous Region
2015/8/26 21:38	3	9.8	Gaozhou city Maoming city Guangdong Province
2015/8/24 3:14	3.1	16.7	Wenchuan County, Aba Tibetan and Qiang Autonomous Prefecture, Sichuan
2015/8/20 21:02	3.1	10.8	Tengchong County Baoshan city Yunnan Province
2015/8/20 19:10	3.3	10	PI Shan county, Hotan Prefecture, the Xinjiang Uygur Autonomous Region
2015/8/20 6:04	4.2	10	Luntai County, Mongolia Autonomous Prefecture, Bayinguoleng, the Xinjiang Uygur Autonomous Region
2015/8/20 0:35	3.3	10	Baicheng County, Akesu, the Xinjiang Uygur Autonomous Region
2015/8/19 19:02	4	10	Mi Dong District, Urumqi, the Xinjiang Uygur Autonomous Region
2015/8/18 12:13	3.7	9.2	Puge County, Liangshan Yi Autonomous Prefecture, Sichuan
2015/8/14 15:04	3	6	Rushan city Weihai city Shandong Province
2015/8/12 7:11	3.8	19.6	Dujiangyan city Chengdu city Sichuan Province
2015/8/10 15:35	4.6	9.6	He Shuo county, Mongolia Autonomous Prefecture, Bayinguoleng, the Xinjiang Uygur Autonomous Region
2015/8/7 17:49	3.1	9.5	Ludian County Zhaotong city Yunnan Province
2015/8/7 4:40	3.1	10	PI Shan county, Hotan Prefecture, the Xinjiang Uygur Autonomous Region
2015/8/7 4:24	3.6	10	PI Shan county, Hotan Prefecture, the Xinjiang Uygur Autonomous Region
2015/8/4 12:25	4.3	6.1	Gaizhou city Yingkou city Liaoning Province
2015/8/2 19:09	3.7	19.6	Linze County Zhangye city Gansu Province
2015/8/2 8:04	3.7	10	Yumin County, Tacheng, the Xinjiang Uygur Autonomous Region
2015/8/1 20:14	3.3	8	Sacha County, Shigatse, Tibet Autonomous Region
2015/7/31 19:17	3	4.4	Wenchuan County, Aba Tibetan and Qiang Autonomous Prefecture, Sichuan
2015/7/29 2:52	3.2	18.9	Wenchuan County, Aba Tibetan and Qiang Autonomous Prefecture, Sichuan
2015/7/26 5:48	3.8	10	PI Shan county, Hotan Prefecture, the Xinjiang Uygur Autonomous Region
2015/7/24 21:23	4.6	10	PI Shan county, Hotan Prefecture, the Xinjiang Uygur Autonomous Region
2015/7/20 20:40	3	11.3	Beichuan Qiang Autonomous County, Mianyang City, Sichuan Province
2015/7/20 0:19	3.1	7.9	Qian Guo Er Luo Mongolian Autonomous County, Songyuan, Jilin
2015/7/19 21:52	3.3	11.1	Anding District, Dingxi, Gansu
2015/7/15 18:26	4	14	Jingtai County, Baiyin, Gansu
2015/7/14 14:07	4.2	10	PI Shan county, Hotan Prefecture, the Xinjiang Uygur Autonomous Region
2015/7/10 11:48	3.8	6.7	Korla, Mongolia Autonomous Prefecture, Bayinguoleng, the Xinjiang Uygur Autonomous Region
2015/7/9 20:09	3	0	Yuyang District, Yulin, Shaanxi (collapse)
2015/7/6 11:26	3.2	5.1	Jinghong, Xishuangbanna Dai Autonomous Prefecture, Yunnan Province
2015/7/5 23:12	3.6	8.5	PI Shan county, Hotan Prefecture, the Xinjiang Uygur Autonomous Region
2015/7/5 19:46	3	0	Alashan Left Banner, Alxa League, the Inner Mongolia Autonomous Region (blasting)
2015/7/5 6:06	3.2	15	Zhuolu County Zhangjiakou city Hebei Province
2015/7/4 10:49	3	10	PI Shan county, Hotan Prefecture, the Xinjiang Uygur Autonomous Region
2015/7/3 22:37	3.1	10	PI Shan county, Hotan Prefecture, the Xinjiang Uygur Autonomous Region
2015/7/3 21:45	3.3	10	PI Shan county, Hotan Prefecture, the Xinjiang Uygur Autonomous Region
2015/7/3 21:41	3.4	10	PI Shan county, Hotan Prefecture, the Xinjiang Uygur Autonomous Region
2015/7/3 21:39	3.3	10	PI Shan county, Hotan Prefecture, the Xinjiang Uygur Autonomous Region
2015/7/3 20:56	3.4	10	PI Shan county, Hotan Prefecture, the Xinjiang Uygur Autonomous Region
2015/7/3 19:43	3.2	10	PI Shan county, Hotan Prefecture, the Xinjiang Uygur Autonomous Region
2015/7/3 19:21	3.2	10	PI Shan county, Hotan Prefecture, the Xinjiang Uygur Autonomous Region
2015/7/3 19:19	3.2	10	PI Shan county, Hotan Prefecture, the Xinjiang Uygur Autonomous Region
2015/7/3 18:59	3	10	PI Shan county, Hotan Prefecture, the Xinjiang Uygur Autonomous Region
2015/7/3 18:37	3.4	10	PI Shan county, Hotan Prefecture, the Xinjiang Uygur Autonomous Region
2015/7/3 17:18	3.4	4.8	PI Shan county, Hotan Prefecture, the Xinjiang Uygur Autonomous Region
2015/7/3 16:57	3.4	10	PI Shan county, Hotan Prefecture, the Xinjiang Uygur Autonomous Region
2015/7/3 15:27	3.4	9.2	PI Shan county, Hotan Prefecture, the Xinjiang Uygur Autonomous Region
2015/7/3 13:28	3.3	3.6	PI Shan county, Hotan Prefecture, the Xinjiang Uygur Autonomous Region
2015/7/3 13:20	3	8	PI Shan county, Hotan Prefecture, the Xinjiang Uygur Autonomous Region
2015/7/3 13:06	3.6	10.2	PI Shan county, Hotan Prefecture, the Xinjiang Uygur Autonomous Region
2015/7/3 13:03	3	7.6	PI Shan county, Hotan Prefecture, the Xinjiang Uygur Autonomous Region
2015/7/3 12:43	3	7.8	PI Shan county, Hotan Prefecture, the Xinjiang Uygur Autonomous Region
2015/7/3 11:50	3.4	7.6	PI Shan county, Hotan Prefecture, the Xinjiang Uygur Autonomous Region
2015/7/3 11:50	3	8.3	PI Shan county, Hotan Prefecture, the Xinjiang Uygur Autonomous Region
2015/7/3 11:39	3	7.7	PI Shan county, Hotan Prefecture, the Xinjiang Uygur Autonomous Region
2015/7/3 11:17	3.2	5.4	PI Shan county, Hotan Prefecture, the Xinjiang Uygur Autonomous Region
2015/7/3 11:11	4.6	7.2	PI Shan county, Hotan Prefecture, the Xinjiang Uygur Autonomous Region
2015/7/3 11:10	3	20.9	PI Shan county, Hotan Prefecture, the Xinjiang Uygur Autonomous Region
2015/7/3 10:48	3	10.9	PI Shan county, Hotan Prefecture, the Xinjiang Uygur Autonomous Region
2015/7/3 10:37	4.2	10	PI Shan county, Hotan Prefecture, the Xinjiang Uygur Autonomous Region
2015/7/3 10:32	3.1	7.2	PI Shan county, Hotan Prefecture, the Xinjiang Uygur Autonomous Region
2015/7/3 10:28	3	10	PI Shan county, Hotan Prefecture, the Xinjiang Uygur Autonomous Region
2015/7/3 10:17	3.1	8.7	PI Shan county, Hotan Prefecture, the Xinjiang Uygur Autonomous Region
2015/7/3 10:13	3.1	10	PI Shan county, Hotan Prefecture, the Xinjiang Uygur Autonomous Region
2015/7/3 9:54	3	10	PI Shan county, Hotan Prefecture, the Xinjiang Uygur Autonomous Region
2015/7/3 9:44	4.5	10	PI Shan county, Hotan Prefecture, the Xinjiang Uygur Autonomous Region
2015/7/3 9:42	3	7.6	PI Shan county, Hotan Prefecture, the Xinjiang Uygur Autonomous Region
2015/7/3 9:34	3.6	8.9	PI Shan county, Hotan Prefecture, the Xinjiang Uygur Autonomous Region
2015/7/3 9:31	4.1	10	PI Shan county, Hotan Prefecture, the Xinjiang Uygur Autonomous Region
2015/7/3 9:29	3.2	7	PI Shan county, Hotan Prefecture, the Xinjiang Uygur Autonomous Region
2015/7/3 9:27	3.4	7.5	PI Shan county, Hotan Prefecture, the Xinjiang Uygur Autonomous Region
2015/7/3 9:25	4	8.9	PI Shan county, Hotan Prefecture, the Xinjiang Uygur Autonomous Region
2015/7/3 9:22	3.9	9.6	PI Shan county, Hotan Prefecture, the Xinjiang Uygur Autonomous Region
2015/7/3 9:20	3.2	8.5	PI Shan county, Hotan Prefecture, the Xinjiang Uygur Autonomous Region
2015/7/3 9:19	3.7	10.6	PI Shan county, Hotan Prefecture, the Xinjiang Uygur Autonomous Region
2015/7/3 9:13	4.6	7.5	PI Shan county, Hotan Prefecture, the Xinjiang Uygur Autonomous Region
2015/7/3 9:07	6.5	10	PI Shan county, Hotan Prefecture, the Xinjiang Uygur Autonomous Region
2015/7/1 19:31	3	6.1	Rushan city Weihai city Shandong Province
2015/6/30 14:42	3.1	9	Jiangcheng District, Yangjiang, Guangdong
2015/6/29 4:41	3	14.2	Mengcheng County Bozhou city Anhui Province
2015/6/26 22:05	3.1	7.2	Xishui County, Zunyi City, Guizhou Province
2015/6/26 1:55	3.2	10.1	Kangding County, Ganzi Tibetan Autonomous Prefecture, Sichuan
2015/6/25 3:12	5.4	9	The Xinjiang Uygur Autonomous Region County, Turpan
2015/6/23 8:43	3.1	12.9	Yongsheng County Lijiang city Yunnan Province
2015/6/21 8:13	3.3	11.2	Ludian County Zhaotong city Yunnan Province
2015/6/20 2:10	3.1	6	Urumqi County, Urumqi, the Xinjiang Uygur Autonomous Region
2015/6/17 21:29	3.7	6.1	Jiujiang County, Jiujiang, Jiangxi
2015/6/15 20:46	3.3	8.8	Shuangbai County, Chuxiong Yi Autonomous Prefecture, Yunnan
2015/6/14 15:38	3.6	9.5	Shuangbai County, Chuxiong Yi Autonomous Prefecture, Yunnan
2015/6/14 7:21	3.2	12.5	Shuangbai County, Chuxiong Yi Autonomous Prefecture, Yunnan
2015/6/13 20:10	3	9	Dongyuan County Heyuan city Guangdong Province
2015/6/12 14:40	3	10.8	Zhangbei County Zhangjiakou city Hebei Province
2015/6/11 8:23	3.1	12.1	E Shan Autonomous County, YuFxi, Yunnan
2015/6/10 16:39	3	9.5	Shuangbai County, Chuxiong Yi Autonomous Prefecture, Yunnan
2015/6/9 22:46	3.4	10	Shiqu County, Ganzi Tibetan Autonomous Prefecture, Sichuan
2015/6/9 22:29	3.1	8	Rushan city Weihai city Shandong Province
2015/6/5 18:30	4	18	Baoxing County, Ya'an City, Sichuan Province
2015/6/5 17:06	3.6	7.4	Eryuan County, Dali Bai Autonomous Prefecture, Yunnan
2015/6/2 18:51	3.2	5	Jinyuan District, Taiyuan, Shanxi
2015/6/2 7:20	3	11.2	Yuanzhou District, Guyuan, the Ningxia Hui Autonomous Region
2015/5/30 17:20	3.3	14.1	Pingwu County Mianyang city Sichuan Province
2015/5/23 23:51	3.2	10	Gongxian, Yibin, Sichuan
2015/5/22 0:05	4.6	10	Wendeng city Weihai city Shandong Province
2015/5/20 4:24	3.3	8.6	Jinan District Lu'an city Anhui Province
2015/5/17 10:11	3	5	Tianchang, Chuzhou, Anhui
2015/5/17 9:20	3.2	18	Linze County Zhangye city Gansu Province
2015/5/16 16:33	3	16.8	Wenchuan County, Aba Tibetan and Qiang Autonomous Prefecture, Sichuan
2015/5/16 10:40	3.2	17.6	Wenchuan County, Aba Tibetan and Qiang Autonomous Prefecture, Sichuan
2015/5/15 5:52	3.2	12	Dongyuan County Heyuan city Guangdong Province
2015/5/14 6:03	3.2	13.4	Yuanmou County, Chuxiong Yi Autonomous Prefecture, Yunnan
2015/5/14 0:07	3	8.4	Leibo County, Liangshan Yi Autonomous Prefecture, Sichuan
2015/5/12 2:25	4.5	7.7	Ruoqiang County, Mongolia Autonomous Prefecture, Bayinguoleng, the Xinjiang Uygur Autonomous Region
2015/5/7 0:10	4	5.5	Luntai County, Mongolia Autonomous Prefecture, Bayinguoleng, the Xinjiang Uygur Autonomous Region
2015/5/1 18:13	3.1	10	Yongshan County Zhaotong city Yunnan Province
2015/4/30 13:45	3.1	15	Junlian County Yibin city Sichuan Province
2015/4/25 23:15	3	5	Chengdu County, Yushu Tibetan Autonomous Prefecture, Qinghai Province
2015/4/25 17:17	5.9	20	Shigatse County, Tibet Autonomous Region
2015/4/25 16:05	3.6	7.8	Jilong County, Shigatse, Tibet Autonomous Region
2015/4/25 14:23	3.1	10	Qijiang District, Chongqing
2015/4/24 19:49	3.8	8	Gongxian, Yibin, Sichuan
2015/4/19 18:21	3	25	Wen An county, Langfang, Hebei
2015/4/16 17:16	3.6	5.6	Alashan Left Banner, Alxa League, the Inner Mongolia Autonomous Region
2015/4/15 18:49	3.1	5	Alashan Left Banner, Alxa League, the Inner Mongolia Autonomous Region
2015/4/15 15:44	4	5	Alashan Left Banner, Alxa League, the Inner Mongolia Autonomous Region
2015/4/15 15:39	5.8	10	Alashan Left Banner, Alxa League, the Inner Mongolia Autonomous Region
2015/4/15 15:08	4.5	8.6	Lintao County Dingxi city Gansu Province
2015/4/15 5:47	3.4	20	Shimian County, Ya'an City, Sichuan Province
2015/4/14 5:02	3.4	16.9	Dabancheng District, Urumqi, the Xinjiang Uygur Autonomous Region
2015/4/13 18:28	4	6.4	Jianshui County, Honghe Hani and Yi Autonomous Prefecture, Yunnan
2015/4/12 14:48	3.2	7.5	Gongxian, Yibin, Sichuan
2015/4/11 9:17	3.2	12	Gongxian, Yibin, Sichuan
2015/4/10 3:37	3.8	15.2	Maiji District, Tianshui, Gansu
2015/4/3 15:20	3.1	8.1	Jianhe County, Qiandongnan Miao and Dong Autonomous Prefecture, Guizhou
2015/4/1 11:12	3.3	0	Kangping County, Shenyang City, Liaoning Province
2015/3/31 4:46	3	16.8	Lushan County Ya'an city Sichuan Province
2015/3/31 4:21	3.4	10	Jianhe County, Qiandongnan Miao and Dong Autonomous Prefecture, Guizhou
2015/3/30 9:47	5.5	7	Jianhe County, Qiandongnan Miao and Dong Autonomous Prefecture, Guizhou
2015/3/29 14:05	3	7.6	Haiyuan County, the Ningxia Hui Autonomous Region
2015/3/26 4:18	3.1	10.4	Yimen County, Yuxi City, Yunnan Province
2015/3/25 12:43	3	10.8	Changning County Yibin city Sichuan Province
2015/3/23 7:27	3.3	7.8	Jianhe County, Qiandongnan Miao and Dong Autonomous Prefecture, Guizhou
2015/3/23 4:27	3.6	10	Yingquan District, Fuyang, Anhui
2015/3/20 22:01	3.1	6	Xinghai County, Hainan Tibetan Autonomous Prefecture, Qinghai
2015/3/20 21:10	3.3	6	Xinghai County, Hainan Tibetan Autonomous Prefecture, Qinghai
2015/3/19 22:43	3	5.5	Luntai County, Mongolia Autonomous Prefecture, Bayinguoleng, the Xinjiang Uygur Autonomous Region
2015/3/14 14:13	4.3	10	Fuyang District of Anhui Province
2015/3/13 7:41	3	10	Mi Dong District, Urumqi, the Xinjiang Uygur Autonomous Region
2015/3/10 6:44	3	7.1	Ludian County Zhaotong city Yunnan Province
2015/3/9 17:59	4.5	12	Songming County Kunming city Yunnan Province
2015/3/8 1:30	3.2	20	Linhe District, Bayannaoer, the Inner Mongolia Autonomous Region
2015/3/4 22:32	3.9	10	Alashan Left Banner, Alxa League, the Inner Mongolia Autonomous Region (depth correction)
2015/3/3 17:23	4.5	10	Dai and Wa Autonomous County, Gengma, Lincang, Yunnan
2015/3/1 20:36	4	10	Dai and Wa Autonomous County, Gengma, Lincang, Yunnan
2015/3/1 18:34	3.5	14	Cangyuan Wa Autonomous County, Lincang City, Yunnan
2015/3/1 18:24	5.5	11	Cangyuan Wa Autonomous County, Lincang City, Yunnan
2015/3/1 17:40	3	10	Yongchuan District, Chongqing
2015/3/1 12:38	3.7	11.3	Aba Tibetan and Qiang Autonomous Prefecture, Maoxian, Sichuan
2015/2/28 8:50	3	18.7	Jiuzhaigou County, Aba Tibetan and Qiang Autonomous Prefecture, Sichuan
2015/2/24 8:52	3.7	10	Mianzhu city Deyang city Sichuan Province
2015/2/23 21:37	3.1	4.7	Akesu, Akesu, the Xinjiang Uygur Autonomous Region
2015/2/23 8:47	3.3	11.6	Shawan County, Tacheng, the Xinjiang Uygur Autonomous Region
2015/2/22 14:42	5	3.5	Shawan County, Tacheng, the Xinjiang Uygur Autonomous Region
2015/2/21 6:37	4.4	6.1	Mojiang Hani Autonomous County, Puer City, Yunnan
2015/2/17 18:23	3	8	Jinghe County, Mongolia Autonomous Prefecture, Bortala, the Xinjiang Uygur Autonomous Region
2015/2/17 6:28	4	8	Qian Guo Er Luo Mongolian Autonomous County, Songyuan, Jilin
2015/2/15 17:38	4.7	6.1	Wu Qi County, kiriz Kirgiz Autonomous Prefecture, the Xinjiang Uygur Autonomous Region
2015/2/10 23:45	3.3	8	Qiaojia County Zhaotong city Yunnan Province
2015/2/10 15:21	3.6	9.2	Qian Guo Er Luo Mongolian Autonomous County, Songyuan, Jilin
2015/2/10 7:48	3.2	10.3	Ludian County Zhaotong city Yunnan Province
2015/2/9 1:32	4.3	7	Qian An county, Songyuan City, Jilin Province
2015/2/8 11:10	3	8.7	Changning County Yibin city Sichuan Province
2015/2/7 19:46	3.1	10	Gongxian, Yibin, Sichuan
2015/2/7 8:47	3.3	10.9	Changning County Yibin city Sichuan Province
2015/2/7 5:01	4.5	10	Changning County Yibin city Sichuan Province
2015/2/5 9:49	3.3	4	Yongning County, Yinchuan City, the Ningxia Hui Autonomous Region
2015/2/5 6:18	3.7	5.7	Tongxin County, Wuzhong City, the Ningxia Hui Autonomous Region
2015/2/2 3:39	3.2	10	Baokang County, Xiangyang, Hubei
2015/2/1 16:06	3.2	2	Fukang City, Changji Hui Autonomous Prefecture, the Xinjiang Uygur Autonomous Region
2015/1/28 22:43	3.6	11.4	Changning County Yibin city Sichuan Province
2015/1/28 2:14	3.1	10	Leibo County, Liangshan Yi Autonomous Prefecture, Sichuan
2015/1/22 18:21	4.2	7.2	Nilka County, Yili Kazakhstan Autonomous Prefecture, the Xinjiang Uygur Autonomous Region
2015/1/20 15:35	4.5	10	Luntai County, Mongolia Autonomous Prefecture, Bayinguoleng, the Xinjiang Uygur Autonomous Region
2015/1/19 23:30	4.1	9.4	Eryuan County, Dali Bai Autonomous Prefecture, Yunnan
2015/1/19 16:15	3.2	18.9	Mianzhu city Deyang city Sichuan Province
2015/1/18 11:01	3.9	7	Fan County, Puyang, Henan
2015/1/15 21:54	3.2	6.7	Qiaojia County Zhaotong city Yunnan Province
2015/1/14 13:21	5	14	Jin Kou river area Leshan city Sichuan Province
2015/1/12 7:43	3.4	6.1	Gongliu County, Yili Kazakhstan Autonomous Prefecture, the Xinjiang Uygur Autonomous Region
2015/1/10 14:50	5	10	The city of Kirkiz, Kirgiz Autonomous Prefecture, the Xinjiang Uygur Autonomous Region
2015/1/7 11:36	3.1	6.2	Ningqiang County, Hanzhoung City, Shaanxi Province
2015/1/3 8:16	3	15.6	Leibo County, Liangshan Yi Autonomous Prefecture, Sichuan
2014/12/30 0:08	3.6	15	Junlian County Yibin city Sichuan Province
2014/12/24 4:21	3.1	15	Gao county, Yibin, Sichuan
2014/12/22 7:49	3.4	19.4	Li County, Longnan, Gansu
2014/12/21 13:09	4	15	Muli Tibetan Autonomous County, Liangshan Yi Autonomous Prefecture, Sichuan Province
2014/12/21 2:15	3.4	11.2	Qingchuan County Guangyuan city Sichuan Province
2014/12/18 19:55	3	6.4	Qian Guo Er Luo Mongolian Autonomous County, Songyuan, Jilin
2014/12/16 11:03	3	12.6	Lushan County Ya'an city Sichuan Province
2014/12/16 2:19	3.7	7.1	Qiaojia County Zhaotong city Yunnan Province
2014/12/15 0:35	3.3	15.4	Lushan County Ya'an city Sichuan Province
2014/12/14 18:31	3	15.9	Ning Lang Yi Autonomous County, Lijiang, Yunnan
2014/12/13 1:19	3	15	Wenchuan County, Aba Tibetan and Qiang Autonomous Prefecture, Sichuan
2014/12/10 0:54	3.2	8.1	Jinggu Dai and Yi Autonomous County, Puer City, Yunnan
2014/12/9 19:28	3.1	13	Qingchuan County Guangyuan city Sichuan Province
2014/12/9 7:57	3.1	10.3	Muli Tibetan Autonomous County, Liangshan Yi Autonomous Prefecture, Sichuan Province
2014/12/8 6:42	3.3	16	Jinggu Dai and Yi Autonomous County, Puer City, Yunnan
2014/12/7 23:41	3.1	15.9	Jinggu Dai and Yi Autonomous County, Puer City, Yunnan
2014/12/7 17:23	4.7	15.4	Jinggu Dai and Yi Autonomous County, Puer City, Yunnan
2014/12/7 17:13	3.4	15.9	Jinggu Dai and Yi Autonomous County, Puer City, Yunnan
2014/12/6 18:20	5.9	10	Jinggu Dai and Yi Autonomous County, Puer City, Yunnan
2014/12/6 3:54	3.1	9.5	Jinggu Dai and Yi Autonomous County, Puer City, Yunnan
2014/12/6 3:49	3.1	9.4	Jinggu Dai and Yi Autonomous County, Puer City, Yunnan
2014/12/6 2:50	4.4	5	Jinggu Dai and Yi Autonomous County, Puer City, Yunnan
2014/12/6 2:46	3.2	5.1	Jinggu Dai and Yi Autonomous County, Puer City, Yunnan province (magnitude correction)
2014/12/6 2:45	3.4	7.2	Jinggu Dai and Yi Autonomous County, Puer City, Yunnan province (magnitude correction)
2014/12/6 2:43	5.8	9	Jinggu Dai and Yi Autonomous County, Puer City, Yunnan
2014/12/4 6:39	3	16	Qingchuan County Guangyuan city Sichuan Province
2014/12/4 0:37	3.4	12.4	Jinggu Dai and Yi Autonomous County, Puer City, Yunnan
2014/12/2 21:32	3.1	0	Kangping County, Shenyang City, Liaoning province (blasting)
2014/12/2 19:18	3.7	17	Xihe County, Longnan City, Gansu
2014/11/26 21:12	3.2	10.6	Yanyuan County, Liangshan Yi Autonomous Prefecture, Sichuan Province
2014/11/25 23:19	5.8	16	Kangding County, Ganzi Tibetan Autonomous Prefecture, Sichuan
2014/11/24 22:49	3	9	Qingchuan County Guangyuan city Sichuan Province
2014/11/24 17:10	3.3	9.6	Jinghe County, Mongolia Autonomous Prefecture, Bortala, the Xinjiang Uygur Autonomous Region
2014/11/23 2:16	3.3	20.2	Beichuan Qiang Autonomous County, Mianyang City, Sichuan Province
2014/11/22 22:55	4.3	7	Lu Qu county, Gannan Tibetan Autonomous Prefecture, Gansu
2014/11/22 16:55	6.3	18	Kangding County, Ganzi Tibetan Autonomous Prefecture, Sichuan
2014/11/21 11:15	4.3	15	ABA County, Aba Tibetan and Qiang Autonomous Prefecture, Sichuan
2014/11/21 7:16	3.1	12.2	Qiaojia County Zhaotong city Yunnan Province
2014/11/20 20:18	3	5.1	Jinggu Dai and Yi Autonomous County, Puer City, Yunnan
2014/11/20 17:50	4.3	8	Jinggu Dai and Yi Autonomous County, Puer City, Yunnan
2014/11/20 3:19	3.9	15.5	Luntai County, Mongolia Autonomous Prefecture, Bayinguoleng, the Xinjiang Uygur Autonomous Region
2014/11/15 8:28	3.2	15	Jinggu Dai and Yi Autonomous County, Puer City, Yunnan
2014/11/15 7:03	4.7	10	Jingtai County, Baiyin, Gansu
2014/11/13 23:11	3	5.1	Jinggu Dai and Yi Autonomous County, Puer City, Yunnan
2014/11/13 23:11	3.1	15.9	Jinggu Dai and Yi Autonomous County, Puer City, Yunnan
2014/11/12 10:44	3	16.9	Beichuan Qiang Autonomous County, Mianyang City, Sichuan Province
2014/11/12 4:09	3.3	9.3	Wenquan County, Mongolia Autonomous Prefecture, Bortala, the Xinjiang Uygur Autonomous Region
2014/11/11 3:01	3.1	5	Jinzhai County Lu'an city Anhui Province
2014/11/9 7:39	3.8	5.8	Nilka County, Yili Kazakhstan Autonomous Prefecture, the Xinjiang Uygur Autonomous Region
2014/11/9 1:37	3.5	10	Delingha City, Haixi Mongolian and Tibetan Autonomous Prefecture, Qinghai
2014/11/6 23:22	3.1	6	Muli Tibetan Autonomous County, Liangshan Yi Autonomous Prefecture, Sichuan Province
2014/11/6 14:54	3.3	15	Wenchuan County, Aba Tibetan and Qiang Autonomous Prefecture, Sichuan
2014/11/6 6:22	3	5	Jinzhai County Lu'an city Anhui Province
2014/11/3 1:12	3.2	8.1	Ludian County Zhaotong city Yunnan Province
2014/10/28 19:33	3	5	Jinzhai County Lu'an city Anhui Province
2014/10/28 3:28	3	3	Taishun County Wenzhou city Zhejiang Province
2014/10/27 21:06	3	15	Lushan County Ya'an city Sichuan Province
2014/10/27 0:02	4.1	10.6	Ludian County Zhaotong city Yunnan Province
2014/10/26 2:16	3.2	5	Jinzhai County Lu'an city Anhui Province
2014/10/26 1:25	3.4	18	Jinzhai County Lu'an city Anhui Province
2014/10/25 19:29	3.1	10	Taishun County Wenzhou city Zhejiang Province
2014/10/25 18:42	4.2	7	Wencheng County, Wenzhou, Zhejiang
2014/10/25 10:26	4.5	15	Lu Qu county, Gannan Tibetan Autonomous Prefecture, Gansu
2014/10/24 15:46	3.1	15.9	Lushan County Ya'an city Sichuan Province
2014/10/23 18:27	3.5	9.5	Huaiji County Zhaoqing city Guangdong Province
2014/10/23 8:35	3.2	4.7	Wencheng County, Wenzhou, Zhejiang
2014/10/22 13:34	3.1	5	Jinzhai County Lu'an city Anhui Province
2014/10/20 11:57	4.5	4.3	Fukang City, Changji Hui Autonomous Prefecture, the Xinjiang Uygur Autonomous Region
2014/10/20 8:32	3.8	19.4	Zitong County Mianyang city Sichuan Province
2014/10/19 2:12	3.1	9.7	Jinggu Dai and Yi Autonomous County, Puer City, Yunnan
2014/10/18 23:05	4.3	10	Jinggu Dai and Yi Autonomous County, Puer City, Yunnan
2014/10/18 15:29	3.1	18	Dujiangyan city Chengdu city Sichuan Province
2014/10/18 10:46	3.7	15	Ruoergai County, Aba Tibetan and Qiang Autonomous Prefecture, Sichuan
2014/10/17 14:53	3.1	7.9	Jinggu Dai and Yi Autonomous County, Puer City, Yunnan
2014/10/17 14:20	3.1	9.3	Jinggu Dai and Yi Autonomous County, Puer City, Yunnan
2014/10/17 4:51	3	5.1	Yingjiang County, Dehong Dai and Jingpo Autonomous Prefecture, Yunnan
2014/10/17 4:50	3.8	6	Yingjiang County, Dehong Dai and Jingpo Autonomous Prefecture, Yunnan
2014/10/16 11:51	3.6	13.7	Jinggu Dai and Yi Autonomous County, Puer City, Yunnan
2014/10/16 11:25	3	11.9	Jinggu Dai and Yi Autonomous County, Puer City, Yunnan
2014/10/15 16:37	3.6	7	Wencheng County, Wenzhou, Zhejiang
2014/10/15 15:49	3.7	6	Wencheng County, Wenzhou, Zhejiang
2014/10/15 15:46	3.2	4	Wencheng County, Wenzhou, Zhejiang
2014/10/15 15:45	3.7	11	Wencheng County, Wenzhou, Zhejiang
2014/10/15 3:08	3	13.4	Jinggu Dai and Yi Autonomous County, Puer City, Yunnan
2014/10/14 17:27	3.3	8	Luanxian, Tangshan City, Hebei
2014/10/14 5:43	3.8	6.4	Akesu, Akesu, the Xinjiang Uygur Autonomous Region
2014/10/14 4:14	3.6	7	Wencheng County, Wenzhou, Zhejiang
2014/10/12 0:00	3.5	6	Wencheng County, Wenzhou, Zhejiang
2014/10/11 14:05	4.7	8	Jinggu Dai and Yi Autonomous County, Puer City, Yunnan
2014/10/11 11:00	3.1	10	Wencheng County, Wenzhou, Zhejiang
2014/10/11 11:00	3.5	10	Wencheng County, Wenzhou, Zhejiang
2014/10/10 0:17	3.4	10.2	Jinggu Dai and Yi Autonomous County, Puer City, Yunnan
2014/10/9 21:59	3.2	12	Jinggu Dai and Yi Autonomous County, Puer City, Yunnan
2014/10/9 13:20	3.1	4	Jinsha County, Bijie City, Guizhou Province
2014/10/8 17:01	3.9	5.1	Jinggu Dai and Yi Autonomous County, Puer City, Yunnan
2014/10/8 10:28	3.2	5.1	Jinggu Dai and Yi Autonomous County, Puer City, Yunnan
2014/10/8 9:36	3.2	5.1	Jinggu Dai and Yi Autonomous County, Puer City, Yunnan
2014/10/8 6:51	3.1	5.1	Jinggu Dai and Yi Autonomous County, Puer City, Yunnan
2014/10/8 5:14	4.1	17	Lushan County Ya'an city Sichuan Province
2014/10/8 3:01	4.2	10	Jinggu Dai and Yi Autonomous County, Puer City, Yunnan
2014/10/7 22:38	4.2	9	Jinggu Dai and Yi Autonomous County, Puer City, Yunnan
2014/10/7 22:08	3.6	5.1	Jinggu Dai and Yi Autonomous County, Puer City, Yunnan
2014/10/7 22:06	3.3	5.1	Jinggu Dai and Yi Autonomous County, Puer City, Yunnan
2014/10/7 22:04	3.4	5.1	Jinggu Dai and Yi Autonomous County, Puer City, Yunnan
2014/10/7 22:03	3.4	5.1	Jinggu Dai and Yi Autonomous County, Puer City, Yunnan
2014/10/7 22:02	3.6	5.1	Jinggu Dai and Yi Autonomous County, Puer City, Yunnan
2014/10/7 21:53	3.4	5.1	Jinggu Dai and Yi Autonomous County, Puer City, Yunnan
2014/10/7 21:49	6.6	5	Jinggu Dai and Yi Autonomous County, Puer City, Yunnan
2014/10/7 7:25	3.1	9.7	Qiaojia County Zhaotong city Yunnan Province
2014/10/5 6:27	3	6	Wencheng County, Wenzhou, Zhejiang
2014/10/4 23:05	3.6	8	Subei Mongolian Autonomous County, Jiuquan, Gansu
2014/10/3 11:42	3.7	7	Wencheng County, Wenzhou, Zhejiang
2014/10/2 23:56	5.1	16	Ulan County, Haixi Mongolian and Tibetan Autonomous Prefecture, Qinghai
2014/10/1 9:23	5	15	Yuexi County, Liangshan Yi Autonomous Prefecture, Sichuan Province
2014/10/1 6:56	3.2	15.7	Li County, Aba Tibetan and Qiang Autonomous Prefecture, Sichuan
2014/10/1 1:44	3.8	13.5	Gongxian, Yibin, Sichuan
2014/9/28 4:11	3.2	15.7	Wenchuan County, Aba Tibetan and Qiang Autonomous Prefecture, Sichuan
2014/9/27 8:30	3.8	6	Wencheng County, Wenzhou, Zhejiang
2014/9/24 8:28	3.1	5	Badong County, Enshi Tujia and Miao Autonomous Prefecture, Hubei
2014/9/23 17:40	3.1	4	Wencheng County, Wenzhou, Zhejiang
2014/9/23 14:12	3	3	Wencheng County, Wenzhou, Zhejiang
2014/9/23 13:20	4	5	Wencheng County, Wenzhou, Zhejiang
2014/9/23 8:07	3	10.5	Yingjiang County, Dehong Dai and Jingpo Autonomous Prefecture, Yunnan
2014/9/17 20:47	3.1	8	Wencheng County, Wenzhou, Zhejiang
2014/9/16 23:33	4.2	9	Tengchong County Baoshan city Yunnan Province
2014/9/16 19:06	3.1	9.9	Yangbi Yi Autonomous County, Dali Bai Autonomous Prefecture, Yunnan Province
2014/9/16 14:43	3.3	3.7	Rushan city Weihai city Shandong Province
2014/9/16 14:42	3.6	10	Rushan city Weihai city Shandong Province
2014/9/15 13:23	3.1	6	Wencheng County, Wenzhou, Zhejiang
2014/9/12 1:12	3.4	14.8	Qingchuan County Guangyuan city Sichuan Province
2014/9/12 0:29	4	10	Yongshan County Zhaotong city Yunnan Province
2014/9/11 6:38	3	9.4	Li County, Aba Tibetan and Qiang Autonomous Prefecture, Sichuan
2014/9/10 16:59	4.2	10	Ludian County Zhaotong city Yunnan Province
2014/9/8 12:37	3.6	13.6	Yuanmou County, Chuxiong Yi Autonomous Prefecture, Yunnan
2014/9/8 10:40	3.2	5.1	Ludian County Zhaotong city Yunnan Province
2014/9/8 2:30	3.2	8.7	Sunan Yugur Autonomous County, Zhangye, Gansu
2014/9/6 18:37	4.3	10	Zhuolu County Zhangjiakou city Hebei Province
2014/9/6 11:34	3.1	8.1	Yingjiang County, Dehong Dai and Jingpo Autonomous Prefecture, Yunnan
2014/9/5 19:31	3.4	5.7	Jinchuan District, Jinchang City, Gansu Province
2014/9/3 16:45	3.1	0	Jiutai, Changchun, Jilin (blasting)
2014/9/3 14:22	3.1	0	Alashan Left Banner, Alxa League, the Inner Mongolia Autonomous Region (blasting)
2014/8/27 18:45	4	5	Ning'er Hani and Yi Autonomous County, Puer City, Yunnan
2014/8/26 9:10	3.8	26.1	Alashan banner, Alxa League, the Inner Mongolia Autonomous Region
2014/8/25 7:10	3.5	10.8	Binchuan County, Dali Bai Autonomous Prefecture, Yunnan
2014/8/24 9:08	3	14.7	Muli Tibetan Autonomous County, Liangshan Yi Autonomous Prefecture, Sichuan Province
2014/8/23 10:29	3	5.1	Qiaojia County Zhaotong city Yunnan Province
2014/8/22 7:54	3.8	5.8	Old border district of Yingkou, Liaoning
2014/8/22 3:29	3.3	14.5	Qingchuan County Guangyuan city Sichuan Province
2014/8/21 20:00	3	14.1	Yanting County Mianyang city Sichuan Province
2014/8/21 13:11	3.4	5.1	Binchuan County, Dali Bai Autonomous Prefecture, Yunnan
2014/8/21 12:11	4.2	12	Binchuan County, Dali Bai Autonomous Prefecture, Yunnan
2014/8/21 0:42	3.1	5.1	Lufeng County, Chuxiong Yi Autonomous Prefecture, Yunnan Province
2014/8/20 18:20	4	11	Yongshan County Zhaotong city Yunnan Province
2014/8/20 12:35	3.2	7.1	Yingjiang County, Dehong Dai and Jingpo Autonomous Prefecture, Yunnan
2014/8/19 1:30	3.3	7.1	Yingjiang County, Dehong Dai and Jingpo Autonomous Prefecture, Yunnan
2014/8/18 20:05	3	7.4	Yingjiang County, Dehong Dai and Jingpo Autonomous Prefecture, Yunnan
2014/8/17 17:11	4.2	12.6	Yongshan County Zhaotong city Yunnan Province
2014/8/17 16:45	4	11.9	Yongshan County Zhaotong city Yunnan Province
2014/8/17 6:18	3.4	6.3	Yongshan County Zhaotong city Yunnan Province
2014/8/17 6:08	3.5	5.1	Yongshan County Zhaotong city Yunnan Province
2014/8/17 6:07	5	7	Yongshan County Zhaotong city Yunnan Province
2014/8/13 20:16	3.3	14.6	Ludian County Zhaotong city Yunnan Province
2014/8/12 18:42	3.1	21.1	Mianzhu city Deyang city Sichuan Province
2014/8/10 12:39	3.5	8.7	Ludian County Zhaotong city Yunnan Province
2014/8/9 14:53	4	21	Beichuan Qiang Autonomous County, Mianyang City, Sichuan Province
2014/8/8 14:39	3.2	10.5	Ludian County Zhaotong city Yunnan Province
2014/8/8 10:18	3	10	Alashan Left Banner, Alxa League, the Inner Mongolia Autonomous Region
2014/8/8 6:22	3	19.4	Shifang city Deyang city Sichuan Province
2014/8/7 7:25	3.1	5	Ludian County Zhaotong city Yunnan Province
2014/8/6 10:58	3	7	Qidong city Nantong city Jiangsu Province
2014/8/4 7:06	3.1	5.1	Ludian County Zhaotong city Yunnan Province
2014/8/4 3:30	4.2	5	Ludian County Zhaotong city Yunnan Province
2014/8/3 22:28	4.1	11	Ludian County Zhaotong city Yunnan Province
2014/8/3 21:47	4.1	5	Ludian County Zhaotong city Yunnan Province
2014/8/3 19:46	3.1	7.7	Qiaojia County Zhaotong city Yunnan Province
2014/8/3 19:07	4	5	Ludian County Zhaotong city Yunnan Province
2014/8/3 18:34	3.1	8.9	Ludian County Zhaotong city Yunnan Province
2014/8/3 18:12	3.1	5.1	Ludian County Zhaotong city Yunnan Province
2014/8/3 16:45	3.3	5.1	Ludian County Zhaotong city Yunnan Province
2014/8/3 16:30	6.5	12	Ludian County Zhaotong city Yunnan Province
2014/8/2 23:29	3	0	Dongzhou District, Fushun City, Liaoning Province
2014/8/1 16:18	3	5	Susong County Anqing city Anhui Province
2014/8/1 3:30	3.1	8	Yingjiang County, Dehong Dai and Jingpo Autonomous Prefecture, Yunnan
2014/7/31 12:33	3.4	5.1	Binchuan County, Dali Bai Autonomous Prefecture, Yunnan
2014/7/31 10:17	3	5	Wanxian County, Shangrao City, Jiangxi Province
2014/7/30 7:40	3.1	16.7	Ganzi County, Ganzi Tibetan Autonomous Prefecture, Sichuan
2014/7/29 17:09	4.6	15	Three counties in Mianyang, Sichuan
2014/7/29 16:20	4.9	15	Zitong County Mianyang city Sichuan Province
2014/7/29 1:27	3.3	15.6	Yanting County Mianyang city Sichuan Province
2014/7/28 13:55	3	11.1	Tengchong County Baoshan city Yunnan Province
2014/7/26 21:26	3.5	5.1	Binchuan County, Dali Bai Autonomous Prefecture, Yunnan
2014/7/26 17:12	3.1	10.7	Aba Tibetan and Qiang Autonomous Prefecture, Maoxian, Sichuan
2014/7/26 4:03	3.9	8	Tianjun County, Haixi Mongolian and Tibetan Autonomous Prefecture, Qinghai
2014/7/25 0:48	3.2	12	Feidong County Hefei city Anhui Province
2014/7/24 11:08	4.6	7.3	Luopu County, Hotan Prefecture, the Xinjiang Uygur Autonomous Region
2014/7/20 18:03	3.7	19.9	Mianzhu city Deyang city Sichuan Province
2014/7/11 21:01	3.6	21.1	Da'an District, Zigong City, Sichuan Province
2014/7/11 19:56	3.6	16	Hongya County Meishan city Sichuan Province
2014/7/11 13:43	4.2	12	Dongyuan County Heyuan city Guangdong Province
2014/7/9 5:52	5.1	8	Mengaiti County, Kashi, the Xinjiang Uygur Autonomous Region
2014/7/8 17:46	3.1	10.4	Yanyuan County, Liangshan Yi Autonomous Prefecture, Sichuan Province
2014/7/2 19:42	3.1	6.4	Yingjiang County, Dehong Dai and Jingpo Autonomous Prefecture, Yunnan
2014/6/30 3:23	3.1	8.3	Yingjiang County, Dehong Dai and Jingpo Autonomous Prefecture, Yunnan
2014/6/26 4:05	3.4	8.4	Gaizhou city Yingkou city Liaoning Province
2014/6/24 8:15	3.6	15	Junlian County Yibin city Sichuan Province
2014/6/23 19:58	3.3	15.8	Lushan County Ya'an city Sichuan Province
2014/6/20 11:13	3.3	12.3	Yingjiang County, Dehong Dai and Jingpo Autonomous Prefecture, Yunnan
2014/6/19 2:22	3.4	12.6	Yingjiang County, Dehong Dai and Jingpo Autonomous Prefecture, Yunnan
2014/6/17 8:33	3.4	11	Qian Guo Er Luo Mongolian Autonomous County, Songyuan, Jilin
2014/6/17 1:39	4.3	11	Yingjiang County, Dehong Dai and Jingpo Autonomous Prefecture, Yunnan
2014/6/15 18:08	3.2	11.7	Qingchuan County Guangyuan city Sichuan Province
2014/6/14 15:27	3.7	11.7	An County, Mianyang City, Sichuan Province
2014/6/11 22:46	3.1	15	Dujiangyan city Chengdu city Sichuan Province
2014/6/10 9:28	3.6	8.9	Qingchuan County Guangyuan city Sichuan Province
2014/6/10 7:54	4.8	15	Qingchuan County Guangyuan city Sichuan Province
2014/6/10 1:10	3.1	16.9	Baoxing County, Ya'an City, Sichuan Province
2014/6/9 22:58	3	5.1	Yingjiang County, Dehong Dai and Jingpo Autonomous Prefecture, Yunnan
2014/6/9 21:34	4.3	7.8	Bole City, Mongolia Autonomous Prefecture, Bortala, the Xinjiang Uygur Autonomous Region
2014/6/9 20:51	3.2	2.5	Qilian County, Haibei Tibetan Autonomous Prefecture, Qinghai
2014/6/8 23:10	3.2	12.3	Yingjiang County, Dehong Dai and Jingpo Autonomous Prefecture, Yunnan
2014/6/5 13:58	3	13.1	Lushan County Ya'an city Sichuan Province
2014/6/4 14:21	3.1	8.8	The Xinjiang Uygur Autonomous Region Bayinguoleng Mongolia Autonomous Prefecture Yanqi Hui Autonomous County
2014/6/3 13:34	4.1	11	Yingjiang County, Dehong Dai and Jingpo Autonomous Prefecture, Yunnan
